# Supplementary material for: Potent MOR Agonists from 2′-Hydroxy-5,9-dimethyl-N-phenethyl Substituted-6,7-benzomorphans and from C8-Hydroxy, Methylene and Methyl Derivatives of N-Phenethylnormetazocine
Source: Molecules. 2023 Nov 22;28(23):7709. doi: 10.3390/molecules28237709 (PMC10708259; doi:10.3390/molecules28237709)
Supplement: Supplementary file 1 [file molecules-28-07709-s001.zip]

Archive with 1 entries (1 files):
- molecules-2697473-supplementary.pdf
